# Supplementary material for: The WD40 gene family in recretohalophyte Limonium bicolor: genomic identification and functional analysis in salt gland development and salinity tolerance
Source: Front Plant Sci. 2025 Jul 30;16:1629604. doi: 10.3389/fpls.2025.1629604 (PMC12343514; doi:10.3389/fpls.2025.1629604)
Supplement: Supplementary file 6 [file Table1.xlsx]

## Sheet: Sheet1
gene_ID	length	MV(Da)	pI
Lb0G36913.1	565	61160.9	5.92
Lb0G36913.2	565	61160.9	5.92
Lb0G37320.1	743	79843.2	5.76
Lb0G37357.1	525	58636.3	8.17
Lb0G37557.1	257	28661.9	8.46
Lb0G37621.1	705	79137.1	8.73
Lb0G37653.1	1657	187709	5.2
Lb0G38178.1	392	42646.8	4.22
Lb1G00569.1	458	50003.2	5.05
Lb1G00709.1	661	74514.8	6.19
Lb1G01097.1	763	83397.3	7.57
Lb1G01097.2	763	83397.3	7.57
Lb1G01544.1	352	38830.1	5.18
Lb1G01544.2	352	38830.1	5.18
Lb1G01544.3	352	38830.1	5.18
Lb1G01548.1	352	38796.1	5.18
Lb1G01548.2	352	38796.1	5.18
Lb1G01548.3	352	38796.1	5.18
Lb1G01548.4	352	38796.1	5.18
Lb1G01548.5	352	38796.1	5.18
Lb1G01720.1	3213	360400	6.53
Lb1G02253.1	377	40852	7.64
Lb1G02291.1	198	22056.1	8.6
Lb1G02357.1	719	79335.2	8.59
Lb1G02551.1	378	42455.9	6.5
Lb1G03024.1	1669	187257	6.73
Lb1G03039.1	679	73373.9	5.65
Lb1G03061.1	446	48036.8	8.47
Lb1G03207.1	877	96691.3	6.44
Lb1G03224.1	797	87935.6	6.77
Lb1G03279.1	439	49048.7	8.15
Lb1G03647.1	360	40584	7.7
Lb1G03735.1	342	38500.5	7.6
Lb1G03739.1	338	37001.6	6.31
Lb1G03739.2	442	49415.4	6.51
Lb1G03739.3	319	35133.8	7.22
Lb1G03745.1	411	46633.3	6.91
Lb1G03753.1	327	36152.6	6.31
Lb1G03753.2	325	35994.4	6.31
Lb1G03791.1	195	21892	7.11
Lb1G03818.1	296	32501.3	5.75
Lb1G03818.2	296	32501.3	5.75
Lb1G03818.3	286	31411.1	5.28
Lb1G03818.4	286	31411.1	5.28
Lb1G03842.1	1133	124588	6.99
Lb1G03842.2	1133	124588	6.99
Lb1G03918.1	315	34239.9	6.13
Lb1G03918.2	326	35465.2	5.77
Lb1G04050.1	371	40576.1	6.12
Lb1G04134.1	484	53899.8	8.44
Lb1G04398.1	265	28686.7	4.85
Lb1G04431.1	426	46569.6	8.62
Lb1G04995.1	942	103376	7.01
Lb1G04995.2	943	103504	7.01
Lb1G04995.3	942	103376	7.01
Lb1G05140.1	448	50219.7	5.9
Lb1G05334.1	372	41424	5.94
Lb1G05339.1	781	84499.8	7.15
Lb1G05770.1	844	92667.3	6.45
Lb1G05964.1	404	43917.1	8.03
Lb1G05968.1	533	58209.4	8.85
Lb1G06330.1	379	42530.1	8.1
Lb1G06474.1	430	47232.5	7.77
Lb1G06482.1	438	48173.5	7.3
Lb1G06482.2	372	41065.7	7.77
Lb1G06529.1	550	62333.2	7.09
Lb1G06589.1	1118	123290	7.02
Lb1G06589.2	1118	123290	7.02
Lb1G06589.3	933	103368	7.59
Lb1G06617.1	1105	121932	7.02
Lb1G06796.1	430	47749.3	8.72
Lb1G06863.1	999	108093	6.24
Lb1G06863.2	1004	108552	6.3
Lb1G06863.3	992	107417	6.24
Lb1G07625.1	489	53414.4	6.64
Lb1G07625.2	460	50009.6	7.12
Lb2G08249.1	325	35680.1	4.61
Lb2G08269.1	1058	118263	5.19
Lb2G08269.2	1058	118263	5.19
Lb2G08269.3	1058	118263	5.19
Lb2G08269.4	1058	118263	5.19
Lb2G08459.1	314	35166.9	4.55
Lb2G09059.1	577	63623.3	5.68
Lb2G09065.1	499	54619.1	6.44
Lb2G09110.1	1380	151584	6.6
Lb2G09115.1	927	100913	7.63
Lb2G09494.1	326	36217.7	8.45
Lb2G09494.2	271	29812.5	7.32
Lb2G09603.1	1208	132792	6.46
Lb2G09703.1	267	29518.4	4.66
Lb2G09988.1	967	105599	7.16
Lb2G10028.1	151	16208.9	6.62
Lb2G10391.1	334	35951	7.7
Lb2G10536.1	2874	316476	6.02
Lb2G10543.1	2924	320584	5.69
Lb2G10583.1	364	39878.3	9.44
Lb2G11186.1	878	98338.6	7.01
Lb2G11751.1	521	56400.4	7.11
Lb2G11751.2	521	56400.4	7.11
Lb2G11751.3	434	46970.9	7.35
Lb2G11789.1	1223	133426	6.21
Lb2G12294.1	407	45210	6.75
Lb2G12329.1	391	42194.7	5.71
Lb2G12329.2	286	31418	7.03
Lb2G12370.1	447	50872	4.95
Lb2G12370.2	446	50743.9	4.95
Lb2G12370.3	446	50743.9	4.95
Lb2G12370.4	447	50872	4.95
Lb2G12370.5	446	50743.9	4.95
Lb2G12384.1	928	102099	8.8
Lb2G12725.1	332	37990.7	5.89
Lb2G12921.1	227	25048.8	8.51
Lb2G12982.1	437	47400.5	8.3
Lb2G13245.1	601	65510.7	5.75
Lb2G13392.1	518	57729	7.83
Lb2G13465.1	346	37786	6.66
Lb2G13655.1	564	62061.5	4.84
Lb2G13655.2	462	51280.5	6.38
Lb2G14182.1	316	35304.6	9.53
Lb2G14308.1	316	35307.3	5.93
Lb2G14319.1	124	13098.7	8.92
Lb2G14320.1	119	12628.1	9.89
Lb2G14336.1	424	46301.8	5.02
Lb2G14375.1	326	36035.5	7.74
Lb2G14375.2	286	31517.4	6.79
Lb2G14377.1	333	36770.2	7.09
Lb2G15076.1	437	47447.8	9.23
Lb2G15076.2	423	46172.3	8.73
Lb2G15130.1	1287	143244	7.34
Lb2G15169.1	767	87710.4	9.01
Lb2G15301.1	666	74167.7	7.23
Lb3G15846.1	330	36104.1	6.64
Lb3G16516.1	329	36599.9	7.19
Lb3G16516.2	249	27907.9	10.02
Lb3G16524.1	329	36586.7	6.99
Lb3G16524.2	306	33994.9	7.05
Lb3G16524.3	307	34382.4	6.99
Lb3G16845.1	911	101858	6.87
Lb3G16845.2	909	101638	6.87
Lb3G16955.1	347	38593.2	8.27
Lb3G16955.2	374	41438.3	7.9
Lb3G16981.1	559	62164.2	6.57
Lb3G16981.2	507	56294.1	6.54
Lb3G16984.1	468	51998.7	6.25
Lb3G16984.2	447	49552.9	6.2
Lb3G16984.3	446	49668.8	7.1
Lb3G17197.1	502	55333.5	8.65
Lb3G17205.1	489	54401.1	8.56
Lb3G17221.1	759	83174.4	5.14
Lb3G17221.2	757	82931.2	5.21
Lb3G17231.1	646	71217.7	6.17
Lb3G17244.1	387	41950.9	8
Lb3G17244.2	358	38805.4	7.87
Lb3G17297.1	1203	135100	6.94
Lb3G17302.1	1213	136085	7.05
Lb3G17302.2	1213	136085	7.05
Lb3G17306.1	930	104971	7.46
Lb3G17342.1	550	61468.4	8.61
Lb3G17383.1	406	44380.9	7.56
Lb3G17633.1	393	44260.1	4.4
Lb3G17683.1	420	46254.2	5.73
Lb3G18224.1	798	87034.6	6.84
Lb3G18224.2	741	80792.3	7.6
Lb3G18283.1	1145	124638	7.04
Lb3G18283.2	1145	124638	7.04
Lb3G18322.1	794	88275.2	7.75
Lb3G18460.1	908	102808	4.67
Lb3G18460.10	861	97917.4	5.09
Lb3G18460.2	908	102808	4.67
Lb3G18460.3	908	102808	4.67
Lb3G18460.4	904	102586	4.71
Lb3G18460.5	908	102808	4.67
Lb3G18460.6	861	97917.4	5.09
Lb3G18460.7	892	101037	4.64
Lb3G18460.8	861	97917.4	5.09
Lb3G18460.9	904	102586	4.71
Lb3G18482.1	274	29771.4	6.56
Lb3G18747.1	466	51406.1	5.43
Lb3G18747.2	461	50808.5	5.2
Lb3G18747.3	466	51406.1	5.43
Lb3G19189.1	327	36776.7	8.38
Lb3G19306.1	478	52999	8.3
Lb3G19306.2	478	52999	8.3
Lb3G19609.1	1087	118849	7
Lb3G19609.2	899	98873.4	9.03
Lb3G19609.3	1074	117313	6.98
Lb3G19609.4	1058	115614	6.94
Lb3G19796.1	425	46940.1	7.33
Lb3G19857.1	661	74514.8	6.19
Lb3G20071.1	444	49191.9	5.92
Lb3G20071.2	445	49291	5.92
Lb3G20086.1	399	45106.7	8.39
Lb3G20086.2	391	44491.1	9.38
Lb3G20086.3	452	51556.1	9.67
Lb3G20230.1	563	62837.5	8.16
Lb3G20332.1	440	48582	7.83
Lb3G20530.1	683	75240.3	8.31
Lb3G20577.1	474	52238.8	4.83
Lb3G20589.1	392	42646.8	4.22
Lb3G20589.2	392	42646.8	4.22
Lb3G20589.3	370	40292.2	4.22
Lb3G20752.1	577	64564.8	6.38
Lb3G20752.2	577	64564.8	6.38
Lb3G20752.3	577	64564.8	6.38
Lb3G20752.4	520	58402	6.17
Lb3G20755.1	770	84510.2	8.48
Lb3G20755.2	770	84510.2	8.48
Lb3G20755.3	747	81757.9	8.48
Lb3G21032.1	620	69363.3	7.09
Lb3G21032.2	692	77379.7	6.21
Lb3G21066.1	588	65183.1	5.45
Lb3G21066.2	588	65183.1	5.45
Lb3G21066.3	588	65183.1	5.45
Lb3G21066.4	588	65183.1	5.45
Lb3G21159.1	539	59885.9	5.98
Lb3G21163.1	447	49759.1	5.26
Lb3G21235.1	259	28693.7	6.97
Lb4G21545.1	467	52069.3	8.95
Lb4G21554.1	457	49651.9	7.08
Lb4G21561.1	473	51890.3	8.61
Lb4G21947.1	981	107565	7.81
Lb4G21947.2	1137	124205	7.23
Lb4G21947.3	1137	124205	7.23
Lb4G21947.4	1137	124205	7.23
Lb4G21947.5	1137	124205	7.23
Lb4G21947.6	1137	124205	7.23
Lb4G21947.7	1137	124205	7.23
Lb4G22007.1	1449	158972	6.28
Lb4G22073.1	1499	164515	6.17
Lb4G22073.2	1499	164515	6.17
Lb4G22073.3	1499	164515	6.17
Lb4G22073.4	1466	160699	6.13
Lb4G22128.1	1309	144458	6.6
Lb4G22400.1	521	57529.7	6.41
Lb4G22455.1	500	54982	7.48
Lb4G22456.1	281	31371	6.23
Lb4G22458.1	325	35879	6.23
Lb4G22990.1	670	74291.4	6.47
Lb4G23120.1	567	60578.8	7
Lb4G23120.2	458	49584.8	5.78
Lb4G23246.1	359	39614.7	8.82
Lb4G23247.1	267	30077	5.29
Lb4G23335.1	839	92172.4	7.72
Lb4G23346.1	628	69182.6	5.94
Lb4G23622.1	344	38852.3	5.94
Lb4G23622.2	344	38852.3	5.94
Lb4G23704.1	450	50521.3	4.5
Lb4G23840.1	162	17829.2	8.12
Lb4G23844.1	510	56367.9	8.27
Lb4G23999.1	738	80127.2	6.97
Lb4G23999.2	738	80127.2	6.97
Lb4G23999.3	732	79466.5	7.06
Lb4G23999.4	737	79999	6.97
Lb4G23999.5	733	79594.6	7.06
Lb4G23999.6	580	62264	6.82
Lb4G23999.7	615	67428.1	7.54
Lb4G23999.8	738	80127.2	6.97
Lb4G24229.1	513	57552.5	9.75
Lb4G24357.1	311	35208	5.93
Lb4G24361.1	296	33134.9	5.64
Lb4G24604.1	421	46802.6	7.66
Lb4G24609.1	649	72209.1	5.99
Lb4G24638.1	715	79050	8.03
Lb4G24640.1	751	83283.2	8.86
Lb4G24694.1	744	84186.5	9.59
Lb4G24696.1	767	85767.5	7.4
Lb4G24696.2	950	105322	7.61
Lb4G24833.1	397	45550.5	5.73
Lb4G24945.1	433	47787.7	4.36
Lb4G24949.1	776	86760.2	5.91
Lb4G24949.2	739	82374.3	6.21
Lb4G24958.1	279	30743.8	4.84
Lb4G25164.1	372	40207.6	6.05
Lb4G25334.1	854	94006.9	5.46
Lb4G25721.1	513	57552.5	9.75
Lb4G25721.2	417	46755.7	10.02
Lb4G25861.1	1219	136692	7.26
Lb4G25861.2	1219	136692	7.26
Lb4G25861.3	1219	136692	7.26
Lb4G25871.1	1139	127397	6.94
Lb4G25951.1	417	46200.8	7.68
Lb4G25953.1	440	48456.4	8.48
Lb4G26091.1	1002	109585	6.48
Lb4G26257.1	390	43911.4	4.17
Lb4G26257.2	390	43911.4	4.17
Lb4G26257.3	499	56601.5	4.47
Lb4G26300.1	477	53422.7	6.79
Lb4G26300.2	426	48133.8	6.11
Lb4G26300.3	519	58104.8	6.57
Lb4G26300.4	498	56014.7	6.79
Lb4G26300.5	518	58005.7	6.57
Lb4G26300.6	519	58104.8	6.57
Lb4G26300.7	390	43471.6	7.28
Lb5G26415.1	1437	161802	7.15
Lb5G26417.1	691	76008.9	8.2
Lb5G26550.1	257	28366.2	9.48
Lb5G26691.1	378	42455.9	6.5
Lb5G26851.1	464	51595.2	5.41
Lb5G26851.2	464	51595.2	5.41
Lb5G26851.3	496	55240.2	5.79
Lb5G26851.4	390	43375.9	4.98
Lb5G26851.5	443	49265.2	6.93
Lb5G26911.1	199	21553.2	6.7
Lb5G27028.1	530	59491.9	9.1
Lb5G27321.1	766	84818.2	6.22
Lb5G27517.1	692	76379.9	6.29
Lb5G27575.1	301	33139.8	7.45
Lb5G27625.1	296	33187.8	4.48
Lb5G27650.1	393	43339	8.11
Lb5G27740.1	579	63335.7	5.33
Lb5G27799.1	540	59343.9	6.87
Lb5G28320.1	375	40115.3	6.87
Lb5G28343.1	546	58500.6	7.66
Lb5G28343.2	408	43634	7.65
Lb5G28636.1	560	63154.4	6.02
Lb5G28947.1	4467	496819	6.13
Lb5G28991.1	357	39664.8	4.97
Lb5G28992.1	278	31105.7	5.93
Lb5G29275.1	1540	170263	8.38
Lb5G29337.1	468	52722.2	7.57
Lb5G29398.1	513	56955.7	6.12
Lb5G29571.1	218	24111.8	5.72
Lb6G29826.1	373	40988.7	7.93
Lb6G29826.2	443	49038.6	8.11
Lb6G29907.1	329	36613.9	7.19
Lb6G30403.1	578	64737.5	6.47
Lb6G30403.2	565	63198.8	6.6
Lb6G30403.3	578	64737.5	6.47
Lb6G30412.1	784	85882.5	7.98
Lb6G30412.2	784	85882.5	7.98
Lb6G30782.1	314	35175	5.32
Lb6G30782.2	314	35175	5.32
Lb6G30918.1	290	32450	4.73
Lb6G31572.1	484	53110.6	4.3
Lb6G31572.2	478	52403.7	4.3
Lb6G31572.3	344	37679.2	5.71
Lb6G31692.1	500	55808.9	6.07
Lb6G31692.2	404	44481.9	7.24
Lb6G31728.1	1132	124383	7.12
Lb6G31738.1	509	57388.2	6.69
Lb6G31738.2	509	57388.2	6.69
Lb6G31738.3	651	72733.8	6.77
Lb6G32293.1	899	99896.9	5.64
Lb6G32293.2	730	81412.4	5.32
Lb6G32293.3	911	101119	5.64
Lb6G32293.4	742	82634.8	5.32
Lb6G32420.1	401	44242.7	7.62
Lb7G33581.1	1148	127448	5.23
Lb7G33581.2	917	101543	5.52
Lb7G33582.1	696	77458.9	9.15
Lb7G33798.1	507	55228.4	9.84
Lb7G33830.1	363	40785.3	4.57
Lb7G33899.1	302	33677.4	8.21
Lb7G33920.1	1211	134126	5.66
Lb7G33920.2	1211	134126	5.66
Lb7G33999.1	395	43244.2	10.18
Lb7G34532.1	878	99193.8	9.91
Lb7G34568.1	674	74366.2	6.54
Lb7G34925.1	397	43794.2	9.34
Lb8G35908.1	397	44380.9	8.88
Lb8G36071.1	604	66009	7.67
Lb8G36071.2	608	66451.6	7.45
Lb8G36071.3	571	62434	7.6
Lb8G36127.1	346	38161.1	4.44
Lb8G36260.1	477	53847.1	8.07
Lb8G36260.2	431	49031.9	7.54
Lb8G36260.3	477	53847.1	8.07
