# Supplementary material for: The WD40 gene family in recretohalophyte Limonium bicolor: genomic identification and functional analysis in salt gland development and salinity tolerance
Source: Front Plant Sci. 2025 Jul 30;16:1629604. doi: 10.3389/fpls.2025.1629604 (PMC12343514; doi:10.3389/fpls.2025.1629604)
Supplement: Supplementary file 7 [file Table2.xlsx]

## Sheet: Sheet1
Lb1G05968-S	ATGTCTTCGGCGCAGATGAGACAGAAA
Lb1G05968-A	TCATCTCCATTGCGCGCTGCCACGTCG
Lb3G17197-S	ATGTCTAACATCAAATCTAACGCCTCACC
Lb3G17197-A	CTAGACTTGCTCTAAACGATGGGAGATTT
Lb1G05968-1300-S	cggggatcctctagagtcgacATGTCTTCGGCGCAGATGAG
Lb1G05968-1300-A	gcccttgctcaccatgtcgacTCATCTCCATTGCGCGCT
Lb3G17197-1300-S	cggggatcctctagagtcgacATGTCTAACATCAAATCTAACGCCTC
Lb3G17197-1300-A	gcccttgctcaccatgtcgacCTAGACTTGCTCTAAACGATGGGA
